# Supplementary material for: Osteoarthritis of the Temporomandibular Joint can be diagnosed earlier using biomarkers and machine learning
Source: Sci Rep. 2020 May 15;10:8012. doi: 10.1038/s41598-020-64942-0 (PMC7228972; doi:10.1038/s41598-020-64942-0)
Supplement: Supplementary file 3 — Supplementary information3. [file 41598_2020_64942_MOESM3_ESM.xlsx]

## Sheet: Energy
Table Analyzed	GLCM-Energy
Column B	TMJ - OA
vs.	vs.
Column A	Control
Mann Whitney test
P value	0.0002
Exact or approximate P value?	Exact
P value summary	***
Significantly different (P < 0.05)?	Yes
One- or two-tailed P value?	Two-tailed
Sum of ranks in column A,B	2606 , 1673
Mann-Whitney U	591.5
Difference between medians
Median of column A	0.2948, n=46
Median of column B	0.2475, n=46
Difference: Actual	-0.0473
Difference: Hodges-Lehmann	-0.05673

## Sheet: Energy Normality test
Test for normal distribution	Control	TMJ - OA
Anderson-Darling test
A2*	0.639	0.2209
P value	0.0898	0.8222
Passed normality test (alpha=0.05)?	Yes	Yes
P value summary	ns	ns
D'Agostino & Pearson test
K2	6.178	0.7577
P value	0.0456	0.6846
Passed normality test (alpha=0.05)?	No	Yes
P value summary	*	ns
Shapiro-Wilk test
W	0.9634	0.9803
P value	0.1552	0.6163
Passed normality test (alpha=0.05)?	Yes	Yes
P value summary	ns	ns
Kolmogorov-Smirnov test
KS distance	0.1163	0.08832
P value	>0.1000	>0.1000
Passed normality test (alpha=0.05)?	Yes	Yes
P value summary	ns	ns
Number of values	46	46

## Sheet: Entropy
Table Analyzed	GLCM-Entropy
Column B	TMJ - OA
vs.	vs.
Column A	Control
Mann Whitney test
P value	0.0001
Exact or approximate P value?	Exact
P value summary	***
Significantly different (P < 0.05)?	Yes
One- or two-tailed P value?	Two-tailed
Sum of ranks in column A,B	1654 , 2624
Mann-Whitney U	573
Difference between medians
Median of column A	2.291, n=46
Median of column B	2.560, n=46
Difference: Actual	0.2682
Difference: Hodges-Lehmann	0.3099

## Sheet: Entropy Normality Test
Test for normal distribution	Control	TMJ - OA
Anderson-Darling test
A2*	0.6703	0.2159
P value	0.075	0.8363
Passed normality test (alpha=0.05)?	Yes	Yes
P value summary	ns	ns
D'Agostino & Pearson test
K2	6.298	0.6659
P value	0.0429	0.7168
Passed normality test (alpha=0.05)?	No	Yes
P value summary	*	ns
Shapiro-Wilk test
W	0.9599	0.9845
P value	0.1135	0.791
Passed normality test (alpha=0.05)?	Yes	Yes
P value summary	ns	ns
Kolmogorov-Smirnov test
KS distance	0.1384	0.07101
P value	0.0275	>0.1000
Passed normality test (alpha=0.05)?	No	Yes
P value summary	*	ns
Number of values	46	46

## Sheet: Inverse Difference Moment
Table Analyzed	GLCM-Inverse Difference Moment
Column B	TMJ - OA
vs.	vs.
Column A	Control
Mann Whitney test
P value	0.0066
Exact or approximate P value?	Exact
P value summary	**
Significantly different (P < 0.05)?	Yes
One- or two-tailed P value?	Two-tailed
Sum of ranks in column A,B	2485 , 1793
Mann-Whitney U	712
Difference between medians
Median of column A	0.9050, n=46
Median of column B	0.8934, n=46
Difference: Actual	-0.01161
Difference: Hodges-Lehmann	-0.009717

## Sheet: Inverse Difference Moment Norm.
Test for normal distribution	Control	TMJ - OA
Anderson-Darling test
A2*	0.1914	0.2018
P value	0.8918	0.8724
Passed normality test (alpha=0.05)?	Yes	Yes
P value summary	ns	ns
D'Agostino & Pearson test
K2	1.411	1.462
P value	0.4938	0.4815
Passed normality test (alpha=0.05)?	Yes	Yes
P value summary	ns	ns
Shapiro-Wilk test
W	0.9889	0.9855
P value	0.9346	0.8282
Passed normality test (alpha=0.05)?	Yes	Yes
P value summary	ns	ns
Kolmogorov-Smirnov test
KS distance	0.07225	0.07792
P value	>0.1000	>0.1000
Passed normality test (alpha=0.05)?	Yes	Yes
P value summary	ns	ns
Number of values	46	46

## Sheet: Inertia
Table Analyzed	GLCM-Inertia
Column B	TMJ - OA
vs.	vs.
Column A	Control
Mann Whitney test
P value	0.0071
Exact or approximate P value?	Exact
P value summary	**
Significantly different (P < 0.05)?	Yes
One- or two-tailed P value?	Two-tailed
Sum of ranks in column A,B	1796 , 2482
Mann-Whitney U	715
Difference between medians
Median of column A	0.1902, n=46
Median of column B	0.2136, n=46
Difference: Actual	0.02344
Difference: Hodges-Lehmann	0.0194

## Sheet: Inertia Normality
Test for normal distribution	Control	TMJ - OA
Anderson-Darling test
A2*	0.2192	0.1993
P value	0.8272	0.8782
Passed normality test (alpha=0.05)?	Yes	Yes
P value summary	ns	ns
D'Agostino & Pearson test
K2	1.824	1.383
P value	0.4017	0.5009
Passed normality test (alpha=0.05)?	Yes	Yes
P value summary	ns	ns
Shapiro-Wilk test
W	0.9867	0.9864
P value	0.8732	0.863
Passed normality test (alpha=0.05)?	Yes	Yes
P value summary	ns	ns
Kolmogorov-Smirnov test
KS distance	0.07565	0.07844
P value	>0.1000	>0.1000
Passed normality test (alpha=0.05)?	Yes	Yes
P value summary	ns	ns
Number of values	46	46

## Sheet: Haralick Correlation
Table Analyzed	GLCM-Haralick Correlation
Column B	TMJ - OA
vs.	vs.
Column A	Control
Mann Whitney test
P value	0.0006
Exact or approximate P value?	Exact
P value summary	***
Significantly different (P < 0.05)?	Yes
One- or two-tailed P value?	Two-tailed
Sum of ranks in column A,B	1704 , 2574
Mann-Whitney U	623
Difference between medians
Median of column A	317.5, n=46
Median of column B	410.4, n=46
Difference: Actual	92.88
Difference: Hodges-Lehmann	116.6

## Sheet: Haralick Correlation Normality
	Control	TMJ - OA
Test for normal distribution
Anderson-Darling test
A2*	4.31	3.139
P value	<0.0001	<0.0001
Passed normality test (alpha=0.05)?	No	No
P value summary	****	****
D'Agostino & Pearson test
K2	71.12	43.68
P value	<0.0001	<0.0001
Passed normality test (alpha=0.05)?	No	No
P value summary	****	****
Shapiro-Wilk test
W	0.6037	0.745
P value	<0.0001	<0.0001
Passed normality test (alpha=0.05)?	No	No
P value summary	****	****
Kolmogorov-Smirnov test
KS distance	0.2192	0.1849
P value	<0.0001	0.0004
Passed normality test (alpha=0.05)?	No	No
P value summary	****	***
Number of values	46	46

[truncated: 30 more sheets: Short Run Emphasis, Short Run Emphasis Normality, Long Run Emphasis, Long Run Emphasis Normality, Grey Level Non Uniformity, Grey Level Non Uniformity Norma, Run Length Non Uniformity, Run Length Non Uniformity Norma, Low Grey Level Run Emphasis, Low Grey Level Run Emphasis Nor, High Grey Level Run Emphasis, High Grey Level Run Emphasi Nor, Short Run Low Grey Level Emphas, Short Run Low Grey Level Em Nor, Short Run High Grey Level Empha, Short Run High Grey Level Norm, Long Run Low Grey Level Emphasi, Long Run Low Grey Level Emp Nor, Long Run High Grey Level Emphas, Long Run High Grey Level Em Nor …]
