# Supplementary material for: Osteoarthritis of the Temporomandibular Joint can be diagnosed earlier using biomarkers and machine learning
Source: Sci Rep. 2020 May 15;10:8012. doi: 10.1038/s41598-020-64942-0 (PMC7228972; doi:10.1038/s41598-020-64942-0)
Supplement: Supplementary file 4 — Supplementary information4. [file 41598_2020_64942_MOESM4_ESM.xlsx]

## Sheet: Normality Test
	angiogeninSeru	bDNFSeru	cXCL16Seru	eNA78Seru	mMP3Seru	mMP7Seru	oPGSeru	pAI1Seru	tGFb1Seru	tIMP1Seru	tRANCESeru	vECadherinSeru	vEGFSeru	angiogeninSeru TMJ OA	bDNFSeru TMJ OA	cXCL16Seru TMJ OA	eNA78Seru TMJ OA	mMP3Seru TMJ OA	mMP7Seru TMJ OA	oPGSeru TMJ OA	pAI1Seru TMJ OA	tGFb1Seru TMJ OA	tIMP1Seru TMJ OA	tRANCESeru TMJ OA	vECadherinSeru TMJ OA	vEGFSeru TMJ OA	angiogeninSALIVA	bDNFSALIVA	cXCL16SALIVA	eNA78SALIVA	mMP7SALIVA	oPGSALIVA	pAI1SALIVA	tGFb1SALIVA	tIMP1SALIVA	tRANCESALIVA	vECadherinSALIVA	vEGFSALIVA	angiogeninSALIVA TMJ OA	bDNFSALIVA TMJ OA	cXCL16SALIVA TMJ OA	eNA78SALIVA TMJ OA	mMP7SALIVA TMJ OA	oPGSALIVA TMJ OA	pAI1SALIVA TMJ OA	tGFb1SALIVA TMJ OA	tIMP1SALIVA TMJ OA	tRANCESALIVA TMJ OA	vECadherinSALIVA TMJ OA
Test for normal distribution
Anderson-Darling test
A2*	0.2037	6.452	0.6506	3.07	0.8167	0.2424	5.627	1.385	1.819	0.2058	0.6037	1.114	2.928	0.4825	6.722	1.08	3.959	0.4899	3.105	3.267	0.5987	4.084	0.2559	0.3476	0.6605	1.972	0.3571	2.432	2.414	1.289	0.6928	3.174	5.917	2.971	0.2313	2.07	3.077	0.6044	0.2067	5.045	3.007	0.4416	0.7049	5.648	7.49	1.992	0.228	3.942	6.266
P value	0.8678	<0.0001	0.084	<0.0001	0.0322	0.7558	<0.0001	0.0012	0.0001	0.8627	0.1102	0.0058	<0.0001	0.2197	<0.0001	0.007	<0.0001	0.2106	<0.0001	<0.0001	0.1134	<0.0001	0.7105	0.4639	0.0793	<0.0001	0.4409	<0.0001	<0.0001	0.0021	0.0658	<0.0001	<0.0001	<0.0001	0.7911	<0.0001	<0.0001	0.1097	0.8604	<0.0001	<0.0001	0.2771	0.0614	<0.0001	<0.0001	<0.0001	0.8012	<0.0001	<0.0001
Passed normality test (alpha=0.05)?	Yes	No	Yes	No	No	Yes	No	No	No	Yes	Yes	No	No	Yes	No	No	No	Yes	No	No	Yes	No	Yes	Yes	Yes	No	Yes	No	No	No	Yes	No	No	No	Yes	No	No	Yes	Yes	No	No	Yes	Yes	No	No	No	Yes	No	No
P value summary	ns	****	ns	****	*	ns	****	**	***	ns	ns	**	****	ns	****	**	****	ns	****	****	ns	****	ns	ns	ns	****	ns	****	****	**	ns	****	****	****	ns	****	****	ns	ns	****	****	ns	ns	****	****	****	ns	****	****
D'Agostino & Pearson test
K2	1.788	53.24	6.971	14.19	3.534	2.153	87.03	16.85	21.87	0.1545	16.36	27.82	49.14	5.685	46.68	22.1	12.58	8.279	62.53	30.93	7.593	59.56	5.639	1.376	4.227	33.6	0.2035	18.48	21.79	4.469	17.69	34.46	25.84	10.67	1.287	17.56	12.02	3.111	3.254	74.53	28.12	0.3912	9.85	50.6	88.4	35.79	2.145	39.45	88.55
P value	0.409	<0.0001	0.0306	0.0008	0.1708	0.3407	<0.0001	0.0002	<0.0001	0.9256	0.0003	<0.0001	<0.0001	0.0583	<0.0001	<0.0001	0.0019	0.0159	<0.0001	<0.0001	0.0224	<0.0001	0.0596	0.5026	0.1208	<0.0001	0.9032	<0.0001	<0.0001	0.107	0.0001	<0.0001	<0.0001	0.0048	0.5255	0.0002	0.0024	0.2111	0.1966	<0.0001	<0.0001	0.8223	0.0073	<0.0001	<0.0001	<0.0001	0.3421	<0.0001	<0.0001
Passed normality test (alpha=0.05)?	Yes	No	No	No	Yes	Yes	No	No	No	Yes	No	No	No	Yes	No	No	No	No	No	No	No	No	Yes	Yes	Yes	No	Yes	No	No	Yes	No	No	No	No	Yes	No	No	Yes	Yes	No	No	Yes	No	No	No	No	Yes	No	No
P value summary	ns	****	*	***	ns	ns	****	***	****	ns	***	****	****	ns	****	****	**	*	****	****	*	****	ns	ns	ns	****	ns	****	****	ns	***	****	****	**	ns	***	**	ns	ns	****	****	ns	**	****	****	****	ns	****	****
Shapiro-Wilk test
W	0.9773	0.5871	0.9539	0.8092	0.9431	0.9783	0.4832	0.8846	0.85	0.9883	0.9287	0.8667	0.7135	0.9551	0.5901	0.8938	0.7786	0.9503	0.6897	0.7749	0.9404	0.6505	0.974	0.9741	0.951	0.8219	0.9784	0.8287	0.8172	0.9224	0.9172	0.7541	0.6739	0.8171	0.9798	0.8336	0.8125	0.9527	0.9806	0.5513	0.7781	0.9674	0.9315	0.6344	0.4202	0.8022	0.9851	0.7094	0.4446
P value	0.5018	<0.0001	0.0664	<0.0001	0.0255	0.5392	<0.0001	0.0003	<0.0001	0.9209	0.0076	<0.0001	<0.0001	0.0741	<0.0001	0.0005	<0.0001	0.0482	<0.0001	<0.0001	0.0202	<0.0001	0.3857	0.389	0.0513	<0.0001	0.5423	<0.0001	<0.0001	0.0045	0.003	<0.0001	<0.0001	<0.0001	0.5982	<0.0001	<0.0001	0.0594	0.6287	<0.0001	<0.0001	0.2207	0.0095	<0.0001	<0.0001	<0.0001	0.813	<0.0001	<0.0001
Passed normality test (alpha=0.05)?	Yes	No	Yes	No	No	Yes	No	No	No	Yes	No	No	No	Yes	No	No	No	No	No	No	No	No	Yes	Yes	Yes	No	Yes	No	No	No	No	No	No	No	Yes	No	No	Yes	Yes	No	No	Yes	No	No	No	No	Yes	No	No
P value summary	ns	****	ns	****	*	ns	****	***	****	ns	**	****	****	ns	****	***	****	*	****	****	*	****	ns	ns	ns	****	ns	****	****	**	**	****	****	****	ns	****	****	ns	ns	****	****	ns	**	****	****	****	ns	****	****
Kolmogorov-Smirnov test
KS distance	0.06175	0.2682	0.112	0.196	0.1262	0.07719	0.2311	0.1461	0.1595	0.06904	0.1144	0.1139	0.1908	0.09759	0.3057	0.1103	0.2682	0.08858	0.1911	0.2273	0.1011	0.2381	0.06911	0.08003	0.1025	0.154	0.08972	0.1846	0.1905	0.1586	0.13	0.2118	0.273	0.1998	0.07578	0.183	0.2074	0.09958	0.06881	0.2825	0.2118	0.07588	0.07783	0.2815	0.3234	0.1812	0.06634	0.2303	0.2961
P value	>0.1000	<0.0001	>0.1000	0.0001	0.0641	>0.1000	<0.0001	0.0152	0.0049	>0.1000	>0.1000	>0.1000	0.0002	>0.1000	<0.0001	>0.1000	<0.0001	>0.1000	0.0002	<0.0001	>0.1000	<0.0001	>0.1000	>0.1000	>0.1000	0.008	>0.1000	0.0004	0.0002	0.0054	0.0496	<0.0001	<0.0001	<0.0001	>0.1000	0.0005	<0.0001	>0.1000	>0.1000	<0.0001	<0.0001	>0.1000	>0.1000	<0.0001	<0.0001	0.0006	>0.1000	<0.0001	<0.0001
Passed normality test (alpha=0.05)?	Yes	No	Yes	No	Yes	Yes	No	No	No	Yes	Yes	Yes	No	Yes	No	Yes	No	Yes	No	No	Yes	No	Yes	Yes	Yes	No	Yes	No	No	No	No	No	No	No	Yes	No	No	Yes	Yes	No	No	Yes	Yes	No	No	No	Yes	No	No
P value summary	ns	****	ns	***	ns	ns	****	*	**	ns	ns	ns	***	ns	****	ns	****	ns	***	****	ns	****	ns	ns	ns	**	ns	***	***	**	*	****	****	****	ns	***	****	ns	ns	****	****	ns	ns	****	****	***	ns	****	****
Number of values	46	46	46	46	46	46	46	46	46	46	46	46	46	46	46	46	46	46	46	46	46	46	46	46	46	46	46	46	46	46	46	46	46	46	46	46	46	46	46	46	46	46	46	46	46	46	46	46	46
[truncated: 1 more columns]

## Sheet: Angiogenin Serum
Table Analyzed	Data 1
Column N	angiogeninSeru TMJ OA
vs.	vs.
Column A	angiogeninSeru
Mann Whitney test
P value	0.7529
Exact or approximate P value?	Exact
P value summary	ns
Significantly different (P < 0.05)?	No
One- or two-tailed P value?	Two-tailed
Sum of ranks in column A,N	2180 , 2098
Mann-Whitney U	1017
Difference between medians
Median of column A	1467, n=46
Median of column N	1459, n=46
Difference: Actual	-8.061
Difference: Hodges-Lehmann	-15.1

## Sheet: BDNF Serum
Table Analyzed	Data 1
Column O	bDNFSeru TMJ OA
vs.	vs.
Column B	bDNFSeru
Mann Whitney test
P value	0.8066
Exact or approximate P value?	Exact
P value summary	ns
Significantly different (P < 0.05)?	No
One- or two-tailed P value?	Two-tailed
Sum of ranks in column B,O	2107 , 2171
Mann-Whitney U	1026
Difference between medians
Median of column B	280.3, n=46
Median of column O	286.4, n=46
Difference: Actual	6.07
Difference: Hodges-Lehmann	14.13

## Sheet: CXCL16 Serum
Table Analyzed	Data 1
Column P	cXCL16Seru TMJ OA
vs.	vs.
Column C	cXCL16Seru
Mann Whitney test
P value	0.3024
Exact or approximate P value?	Exact
P value summary	ns
Significantly different (P < 0.05)?	No
One- or two-tailed P value?	Two-tailed
Sum of ranks in column C,P	2006 , 2272
Mann-Whitney U	925
Difference between medians
Median of column C	3727, n=46
Median of column P	3827, n=46
Difference: Actual	100.8
Difference: Hodges-Lehmann	172.7

## Sheet: ENA-78 Serum
Table Analyzed	Data 1
Column Q	eNA78Seru TMJ OA
vs.	vs.
Column D	eNA78Seru
Mann Whitney test
P value	0.5836
Exact or approximate P value?	Exact
P value summary	ns
Significantly different (P < 0.05)?	No
One- or two-tailed P value?	Two-tailed
Sum of ranks in column D,Q	2210 , 2068
Mann-Whitney U	987
Difference between medians
Median of column D	348.7, n=46
Median of column Q	276.4, n=46
Difference: Actual	-72.28
Difference: Hodges-Lehmann	-38.14

## Sheet: MMP3 Serum
Table Analyzed	Data 1
Column R	mMP3Seru TMJ OA
vs.	vs.
Column E	mMP3Seru
Mann Whitney test
P value	0.9103
Exact or approximate P value?	Exact
P value summary	ns
Significantly different (P < 0.05)?	No
One- or two-tailed P value?	Two-tailed
Sum of ranks in column E,R	2124 , 2154
Mann-Whitney U	1043
Difference between medians
Median of column E	2358, n=46
Median of column R	2305, n=46
Difference: Actual	-53.01
Difference: Hodges-Lehmann	14.29

## Sheet: MMP7 Serum
Table Analyzed	Data 1
Column S	mMP7Seru TMJ OA
vs.	vs.
Column F	mMP7Seru
Mann Whitney test
P value	0.5944
Exact or approximate P value?	Exact
P value summary	ns
Significantly different (P < 0.05)?	No
One- or two-tailed P value?	Two-tailed
Sum of ranks in column F,S	2208 , 2070
Mann-Whitney U	989
Difference between medians
Median of column F	496.6, n=46
Median of column S	453.8, n=46
Difference: Actual	-42.78
Difference: Hodges-Lehmann	-30.22

## Sheet: OPG Serum
Table Analyzed	Data 1
Column T	oPGSeru TMJ OA
vs.	vs.
Column G	oPGSeru
Mann Whitney test
P value	0.8673
Exact or approximate P value?	Exact
P value summary	ns
Significantly different (P < 0.05)?	No
One- or two-tailed P value?	Two-tailed
Sum of ranks in column G,T	2161 , 2117
Mann-Whitney U	1036
Difference between medians
Median of column G	2539, n=46
Median of column T	2428, n=46
Difference: Actual	-111.1
Difference: Hodges-Lehmann	-37.06

## Sheet: PAI-1 Serum
Table Analyzed	Data 1
Column U	pAI1Seru TMJ OA
vs.	vs.
Column H	pAI1Seru
Mann Whitney test
P value	0.6106
Exact or approximate P value?	Exact
P value summary	ns
Significantly different (P < 0.05)?	No
One- or two-tailed P value?	Two-tailed
Sum of ranks in column H,U	2205 , 2073
Mann-Whitney U	992
Difference between medians
Median of column H	6506, n=46
Median of column U	6694, n=46
Difference: Actual	188
Difference: Hodges-Lehmann	-519.9

## Sheet: TGF-β1 Serum
Table Analyzed	Data 1
Column V	tGFb1Seru TMJ OA
vs.	vs.
Column I	tGFb1Seru
Mann Whitney test
P value	0.9041
Exact or approximate P value?	Exact
P value summary	ns
Significantly different (P < 0.05)?	No
One- or two-tailed P value?	Two-tailed
Sum of ranks in column I,V	2123 , 2155
Mann-Whitney U	1042
Difference between medians
Median of column I	91.24, n=46
Median of column V	99.13, n=46
Difference: Actual	7.894
Difference: Hodges-Lehmann	1.717

[truncated: 16 more sheets: TIMP-1 Serum, TRANCE Serum, VE-cadherin Serum, VEGF Serum, Angiogenin Saliva, BDNF Saliva, CXCL16 Saliva, ENA-78 Saliva, MMP7 Saliva, OPG Saliva, PAI-1 Saliva, TGF-β1 Saliva, TIMP-1 Saliva, TRANCE Saliva, VE-cadherin Saliva, VEGF Saliva]
