# Supplementary material for: Osteoarthritis of the Temporomandibular Joint can be diagnosed earlier using biomarkers and machine learning
Source: Sci Rep. 2020 May 15;10:8012. doi: 10.1038/s41598-020-64942-0 (PMC7228972; doi:10.1038/s41598-020-64942-0)
Supplement: Supplementary file 5 — Supplementary information5. [file 41598_2020_64942_MOESM5_ESM.xlsx]

## Sheet: Normality
	lastMonthDistressedHeadaches	lastMonthDistressedMuscleSoreness	verticalRangeUnassistedWOPain	verticalRangeUnassistedMax	verticalRangeAssistedMax	beginPainYears TMJ - OA	facialPainIntensity TMJ - OA	facialPainRate TMJ - OA	facialPainAverageIntensity TMJ - OA	lastMonthDistressedHeadaches TMJ - OA	lastMonthDistressedMuscleSoreness TMJ - OA	verticalRangeUnassistedWOPain TMJ - OA	verticalRangeUnassistedMax TMJ - OA	verticalRangeAssistedMax TMJ - OA
Test for normal distribution
Anderson-Darling test
A2*	6.004	8.652	0.4928	0.3195	0.2372	2.041	0.9118	1.163	0.979	1.823	2.726	0.4436	0.3835	0.3241
P value	<0.0001	<0.0001	0.2071	0.5228	0.7727	<0.0001	0.0186	0.0044	0.0126	<0.0001	<0.0001	0.274	0.3822	0.5149
Passed normality test (alpha=0.05)?	No	No	Yes	Yes	Yes	No	No	No	No	No	No	Yes	Yes	Yes
P value summary	****	****	ns	ns	ns	****	*	**	*	****	****	ns	ns	ns
D'Agostino & Pearson test
K2	28.87	29.11	2.928	0.3996	0.6578	21.32	6.535	16.97	2.157	1.541	6.553	2.338	0.4413	0.8482
P value	<0.0001	<0.0001	0.2313	0.8189	0.7197	<0.0001	0.0381	0.0002	0.3401	0.4627	0.0378	0.3106	0.802	0.6544
Passed normality test (alpha=0.05)?	No	No	Yes	Yes	Yes	No	No	No	Yes	Yes	No	Yes	Yes	Yes
P value summary	****	****	ns	ns	ns	****	*	***	ns	ns	*	ns	ns	ns
Shapiro-Wilk test
W	0.6585	0.5842	0.9684	0.979	0.9822	0.8453	0.9385	0.8967	0.9407	0.9042	0.8341	0.9678	0.981	0.9798
P value	<0.0001	<0.0001	0.2408	0.5673	0.6989	<0.0001	0.0172	0.0006	0.0209	0.0011	<0.0001	0.2288	0.6483	0.5977
Passed normality test (alpha=0.05)?	No	No	Yes	Yes	Yes	No	No	No	No	No	No	Yes	Yes	Yes
P value summary	****	****	ns	ns	ns	****	*	***	*	**	****	ns	ns	ns
Kolmogorov-Smirnov test
KS distance	0.3407	0.4376	0.1268	0.07878	0.07677	0.1858	0.1312	0.1512	0.1686	0.2054	0.2241	0.1016	0.1001	0.1009
P value	<0.0001	<0.0001	0.0616	>0.1000	>0.1000	0.0004	0.0458	0.0101	0.0022	<0.0001	<0.0001	>0.1000	>0.1000	>0.1000
Passed normality test (alpha=0.05)?	No	No	Yes	Yes	Yes	No	No	No	No	No	No	Yes	Yes	Yes
P value summary	****	****	ns	ns	ns	***	*	*	**	****	****	ns	ns	ns
Number of values	46	46	46	46	46	46	46	46	46	46	46	46	46	46

## Sheet: Headaches
Table Analyzed	Clinical
Column N	lastMonthDistressedHeadaches TMJ - OA
vs.	vs.
Column E	lastMonthDistressedHeadaches
Mann Whitney test
P value	<0.0001
Exact or approximate P value?	Exact
P value summary	****
Significantly different (P < 0.05)?	Yes
One- or two-tailed P value?	Two-tailed
Sum of ranks in column E,N	1551 , 2728
Mann-Whitney U	469.5
Difference between medians
Median of column E	0.000, n=46
Median of column N	2.000, n=46
Difference: Actual	2
Difference: Hodges-Lehmann	1

## Sheet: Last 6 Months Distressed by Mus
Table Analyzed	Clinical
Column O	lastMonthDistressedMuscleSoreness TMJ - OA
vs.	vs.
Column F	lastMonthDistressedMuscleSoreness
Mann Whitney test
P value	0.0004
Exact or approximate P value?	Exact
P value summary	***
Significantly different (P < 0.05)?	Yes
One- or two-tailed P value?	Two-tailed
Sum of ranks in column F,O	1736 , 2543
Mann-Whitney U	654.5
Difference between medians
Median of column F	0.000, n=46
Median of column O	1.000, n=46
Difference: Actual	1
Difference: Hodges-Lehmann	1

## Sheet: RangeWOpain
Table Analyzed	Clinical
Column P	verticalRangeUnassistedWOPain TMJ - OA
vs.	vs.
Column G	verticalRangeUnassistedWOPain
Mann Whitney test
P value	0.0008
Exact or approximate P value?	Exact
P value summary	***
Significantly different (P < 0.05)?	Yes
One- or two-tailed P value?	Two-tailed
Sum of ranks in column G,P	2563 , 1715
Mann-Whitney U	634
Difference between medians
Median of column G	44.50, n=46
Median of column P	39.00, n=46
Difference: Actual	-5.5
Difference: Hodges-Lehmann	-8

## Sheet: RangeUnaMax
Table Analyzed	Clinical
Column Q	verticalRangeUnassistedMax TMJ - OA
vs.	vs.
Column H	verticalRangeUnassistedMax
Mann Whitney test
P value	0.2079
Exact or approximate P value?	Exact
P value summary	ns
Significantly different (P < 0.05)?	No
One- or two-tailed P value?	Two-tailed
Sum of ranks in column H,Q	2301 , 1978
Mann-Whitney U	896.5
Difference between medians
Median of column H	47.50, n=46
Median of column Q	45.00, n=46
Difference: Actual	-2.5
Difference: Hodges-Lehmann	-2

## Sheet: RangeAssMax
Table Analyzed	Clinical
Column R	verticalRangeAssistedMax TMJ - OA
vs.	vs.
Column I	verticalRangeAssistedMax
Mann Whitney test
P value	0.4558
Exact or approximate P value?	Exact
P value summary	ns
Significantly different (P < 0.05)?	No
One- or two-tailed P value?	Two-tailed
Sum of ranks in column I,R	2235 , 2043
Mann-Whitney U	962
Difference between medians
Median of column I	50.00, n=46
Median of column R	49.00, n=46
Difference: Actual	-1
Difference: Hodges-Lehmann	-1
